# Supplementary material for: Clinical Performance and Survival of Bulk-Fill Resin Composite Posterior Restorations in Primary Teeth: A Systematic Review and Meta-Analysis
Source: J Clin Med. 2026 Jan 6;15(2):415. doi: 10.3390/jcm15020415 (PMC12842217; doi:10.3390/jcm15020415)
Supplement: Supplementary file 1 [file jcm-15-00415-s001.zip]

Archive with 2 entries (2 files):
- Table S1-PRISMA 2020 Checklist.pdf
- Table S2.pdf
